# Supplementary material for: Sirt6 Activation Ameliorates Inflammatory Bone Loss in Ligature-Induced Periodontitis in Mice
Source: Int J Mol Sci. 2023 Jun 27;24(13):10714. doi: 10.3390/ijms241310714 (PMC10341680; doi:10.3390/ijms241310714)
Supplement: Supplementary file 1 [file ijms-24-10714-s001.zip]

Archive with 1 entries (1 files):
- ijms-2450964-supplementary.pdf
